# Supplementary material for: Introgression of Powdery Mildew Resistance Gene Pm56 on Rye Chromosome Arm 6RS Into Wheat
Source: Front Plant Sci. 2018 Jul 17;9:1040. doi: 10.3389/fpls.2018.01040 (PMC6056671; doi:10.3389/fpls.2018.01040)
Supplement: Supplementary file 1 [file Table_1.xlsx]

## Sheet: Sheet1
Table S1 PCR marker and FISH/GISH analysis of chromosomes 6A and 6R in F2 plants and their responses to powdery mildew
Combinations	F1	F2	6RS-Ku.962	6RS-Ku.825	6RL-Ku.496	6RL-Ku.824	6AS-LM	6AL-LM	GISH/FISH results for 6A and 6R	Infection types
DS6R(6A)/CSph1b	HM922-19	HM310	-	-	-	-	+	+	0*6R + 1*6A	4
DS6R(6A)/CSph1b	HM922-19	LM53	-	-	-	-	+	+	0*6R + 1*6A	4
DS6R(6A)/CSph1b	HM922-19	LM57	-	-	-	-	+	+	0*6R + 1*6A	4
DS6R(6A)/CSph1b	HM922-19	LM54	-	-	-	-	+	+	0*6R + 2*6A	4
DS6R(6A)/CSph1b	HM922-19	LM56	-	-	-	-	+	+	0*6R + 2*6A	4
DS6R(6A)/CSph1b	HM922-17	HM96	+	+	+	+	-	-	1*6R + 0*6A	0
DS6R(6A)/CSph1b	HM922-17	HM87	+	+	+	+	+	+	1*6R + 1*6A	0
DS6R(6A)/CSph1b	HM922-17	HM88	+	+	+	+	+	+	1*6R + 1*6A	0
DS6R(6A)/CSph1b	HM922-17	HM97	+	+	+	+	+	+	1*6R + 1*6A	0
DS6R(6A)/CSph1b	HM922-17	HM168	+	+	+	+	+	+	1*6R + 1*6A	0
DS6R(6A)/CSph1b	HM922-19	LM41	+	+	+	+	+	+	1*6R + 1*6A	0
DS6R(6A)/CSph1b	HM922-19	LM51	+	+	+	+	+	+	1*6R + 1*6A	0
DS6R(6A)/CSph1b	HM922-19	LM59	+	+	+	+	+	+	1*6R + 1*6A	0
DS6R(6A)/CSph1b	HM922-4	LM21	+	+	+	+	+	+	1*6R + 1*6A	0
DS6R(6A)/CSph1b	HM922-4	LM37	+	+	+	+	+	+	1*6R + 1*6A	0
DS6R(6A)/CSph1b	HM922-4	LM35	+	+	+	+	+	-	1*6R + 1*6AS	0
DS6R(6A)/CSph1b	HM922-4	LM30	+	+	+	+	+	+	1*6R + 1*T6RS·4AL + 2*6A	0
DS6R(6A)/CSph1b	HM922-17	HM132	+	+	+	+	+	+	1*6R + 2*6A	0
DS6R(6A)/CSph1b	HM922-19	LM58	+	+	+	+	+	+	1*6R + 2*6A	0
DS6R(6A)/CSph1b	HM922-19	LM43	+	+	+	+	+	+	1*6Ra + 1*6A	0
DS6R(6A)/CSph1b	HM922-17	HM136	-	-	+	+	-	-	1*6RL·6RL + 0*6A	1-2
DS6R(6A)/CSph1b	HM922-19	LM52	+	+	-	-	+	+	1*6RS + 1*6A	0
DS6R(6A)/CSph1b	HM922-19	LM47	+	+	-	-	-	+	1*T6RS·6AL + 0*6A	0
DS6R(6A)/CSph1b	HM922-19	LM45	+	+	+	+	+	+	2*6R + 1*6A	0
DS6R(6A)/CSph1b	HM922-17	HM174	+	+	+	+	+	+	2*6R + 2*6A	0
DS6R(6A)/KL	HM923-9	HM153	-	-	-	-	+	+	/	4
DS6R(6A)/KL	HM923-2	HM212	-	-	-	-	+	+	0*6R + 1*6A	4
DS6R(6A)/KL	HM923-2	HM213	-	-	-	-	+	+	0*6R + 1*6A	4
DS6R(6A)/KL	HM923-2	HM214	-	-	-	-	+	+	0*6R + 1*6A	4
DS6R(6A)/KL	HM923-4	LM75	-	-	-	-	+	+	0*6R + 1*6A	4
DS6R(6A)/KL	HM923-5	LM85	-	-	-	-	+	+	0*6R + 1*6A	4
DS6R(6A)/KL	HM923-9	HM161	-	-	-	-	+	+	0*6R + 1*6A	4
DS6R(6A)/KL	HM923-9	HM183	-	-	-	-	+	+	0*6R + 1*6A	4
DS6R(6A)/KL	HM923-2	HM211	-	-	-	-	+	+	0*6R + 1*6A	4
DS6R(6A)/KL	HM923-5	LM101	-	-	-	-	+	+	0*6R + 1*6A	4
DS6R(6A)/KL	HM923-9	HM147	-	-	-	-	+	+	0*6R + 1*6A	4
DS6R(6A)/KL	HM923-9	HM191	-	-	-	-	+	+	0*6R + 1*6A	4
DS6R(6A)/KL	HM923-4	LM80	-	-	-	-	+	+	0*6R + 2*6A	4
DS6R(6A)/KL	HM923-2	HM205	+	+	+	+	-	-	1*6R + 0*6A	0
DS6R(6A)/KL	HM923-9	HM100	+	+	+	+	-	-	1*6R + 0*6A	0
DS6R(6A)/KL	HM923-2	HM218	+	+	+	+	-	-	1*6R + 0*6A	0
DS6R(6A)/KL	HM923-5	LM87	+	+	+	+	-	-	1*6R + 0*6A	0
DS6R(6A)/KL	HM923-9	HM103	+	+	+	+	-	-	1*6R + 0*6A	0
DS6R(6A)/KL	HM923-2	HM208	+	+	+	+	+	+	1*6R + 1*6A	0
DS6R(6A)/KL	HM923-2	HM210	+	+	+	+	-	-	1*6R + 1*6A	0
DS6R(6A)/KL	HM923-4	LM65	+	+	+	+	+	+	1*6R + 1*6A	0
DS6R(6A)/KL	HM923-5	LM89	+	+	+	+	+	+	1*6R + 1*6A	0
DS6R(6A)/KL	HM923-4	LM66	+	+	+	+	+	+	1*6R + 1*6A	0
DS6R(6A)/KL	HM923-5	LM84	+	+	+	+	+	+	1*6R + 1*6A	0
DS6R(6A)/KL	HM923-5	LM93	+	+	+	+	+	+	1*6R + 1*6A	0
DS6R(6A)/KL	HM923-9	HM176	+	+	+	+	+	+	1*6R + 1*6A	0
DS6R(6A)/KL	HM923-9	HM185	+	+	+	+	+	+	1*6R + 1*6A	0
DS6R(6A)/KL	HM923-5	LM98	+	+	+	+	+	+	1*6R + 1*6RL + 1*6A	0
DS6R(6A)/KL	HM923-9	HM156	+	+	+	+	+	+	1*6R + 1*T6RS·6AS + 1*6A	0
DS6R(6A)/KL	HM923-5	LM88	+	+	+	+	+	+	1*6R + 2*6A	0
DS6R(6A)/KL	HM923-9	HM187	+	+	+	+	+	+	1*6R + 2*6A	0
DS6R(6A)/KL	HM923-4	LM61	-	-	+	+	+	+	1*6RL + 1*6A	1-2
DS6R(6A)/KL	HM923-5	LM99	-	+	+	+	+	+	1*6RL·6RSd + 1*6A	1-2
DS6R(6A)/KL	HM923-9	HM99	-	+	+	+	+	+	1*6RL·6RSd + 1*6A	1-2
DS6R(6A)/KL	HM923-9	HM151	+	+	-	-	+	+	1*6RS + 1*6A	0
DS6R(6A)/KL	HM923-4	LM74	+	+	-	-	+	+	1*6RS + 1*6A	0
DS6R(6A)/KL	HM923-9	HM109	+	+	-	-	+	+	1*6RSpi + 1*6A	0
DS6R(6A)/KL	HM923-9	HM148	+	+	-	-	+	+	1*T6RS·6AS + 2*6A	0
DS6R(6A)/KL	HM923-9	HM101	+	+	+	+	-	-	2*6R + 0*6A	0
DS6R(6A)/KL	HM923-9	HM159	+	+	+	+	-	-	2*6R + 0*6A	0
DS6R(6A)/KL	HM923-2	HM195	+	+	+	+	+	+	2*6R + 1*6A	0
DS6R(6A)/KL	HM923-2	HM196	+	+	+	+	+	+	2*6R + 1*6A	0
DS6R(6A)/KL	HM923-2	HM199	+	+	+	+	+	+	2*6R + 1*6A	0
DS6R(6A)/KL	HM923-5	LM95	+	+	+	+	+	+	2*6R + 1*6A	0
